# Supplementary material for: The SARM1 TIR domain produces glycocyclic ADPR molecules as minor products
Source: PLoS One. 2024 Apr 18;19(4):e0302251. doi: 10.1371/journal.pone.0302251 (PMC11025887; doi:10.1371/journal.pone.0302251)
Supplement: S1 Table — (XLSX) [file pone.0302251.s003.xlsx]

## Sheet: Fig1B
sample	rep	FloresentUnits/s
3'gcADPR_0nM	A	1.09245
3'gcADPR_0nM	B	0.198011
3'gcADPR_0nM	C	0.311941
3'gcADPR_12.5nM	A	0.712619
3'gcADPR_12.5nM	B	1.27358
3'gcADPR_12.5nM	C	0.99994
3'gcADPR_25nM	A	6.54687
3'gcADPR_25nM	B	4.50332
3'gcADPR_25nM	C	6.95347
3'gcADPR_50nM	A	27.1617
3'gcADPR_50nM	B	18.3637
3'gcADPR_50nM	C	23.2675
dSARM1-TIR_TWIN (drosophila)	A	22.6703
dSARM1-TIR_TWIN (drosophila)	B	34.474
dSARM1-TIR_TWIN (drosophila)	C	44.737
dSARM1-TIR_TWIN_E919A (drosophila)	A	0.83945
dSARM1-TIR_TWIN_E919A (drosophila)	B	0.694005
dSARM1-TIR_TWIN_E919A (drosophila)	C	1.45084
dSARM1-TIR_TWIN_E919A_Tad1 (drosophila)	A	-0.38851
dSARM1-TIR_TWIN_E919A_Tad1 (drosophila)	B	-0.64082
dSARM1-TIR_TWIN_E919A_Tad1 (drosophila)	C	-0.86855
hSARM1-TIR (human)	A	3.79338
hSARM1-TIR (human)	B	7.78033
hSARM1-TIR (human)	C	15.3693
hSARM1-TIR_E642A (human)	A	0.790463
hSARM1-TIR_E642A (human)	B	1.11997
hSARM1-TIR_E642A (human)	C	0.220559
hSARM1-TIR_E642A_Tad1 (human)	A	-0.61029
hSARM1-TIR_E642A_Tad1 (human)	B	-0.54344
hSARM1-TIR_E642A_Tad1 (human)	C	-0.7154

## Sheet: Fig1C
molecule	strain	rep	Conc. (uM)
NAD+	hSARM1-TIR (human)	1	4.57877
NAD+	hSARM1-TIR (human)	2	5.80239
NAD+	hSARM1-TIR (human)	3	4.59581
NAD+	hSARM1-TIR_E642A (human)	1	145.788
NAD+	hSARM1-TIR_E642A (human)	2	189.22
NAD+	hSARM1-TIR_E642A (human)	3	191.49
NAD+	dSARM1-TIR_TWIN (drosophila)	1	0.518821
NAD+	dSARM1-TIR_TWIN (drosophila)	2	0.673762
NAD+	dSARM1-TIR_TWIN (drosophila)	3	0.473222
NAD+	dSARM1-TIR_TWIN_E919A (drosophila)	1	200.517
NAD+	dSARM1-TIR_TWIN_E919A (drosophila)	2	205.85
NAD+	dSARM1-TIR_TWIN_E919A (drosophila)	3	186.335

## Sheet: Fig1D
molecule	strain	rep	Conc. (uM)
3'gcADPR	hSARM1-TIR (human)	1	0.077417
3'gcADPR	hSARM1-TIR (human)	2	0.066791
3'gcADPR	hSARM1-TIR (human)	3	0.060247
3'gcADPR	hSARM1-TIR_E642A (human)	1	0
3'gcADPR	hSARM1-TIR_E642A (human)	2	0
3'gcADPR	hSARM1-TIR_E642A (human)	3	0
3'gcADPR	dSARM1-TIR_TWIN (drosophila)	1	0.151745
3'gcADPR	dSARM1-TIR_TWIN (drosophila)	2	0.180052
3'gcADPR	dSARM1-TIR_TWIN (drosophila)	3	0.188998
3'gcADPR	dSARM1-TIR_TWIN_E919A (drosophila)	1	0
3'gcADPR	dSARM1-TIR_TWIN_E919A (drosophila)	2	0
3'gcADPR	dSARM1-TIR_TWIN_E919A (drosophila)	3	0

## Sheet: Fig2
molecule	strain	rep	Conc. (uM)
2'gcADPR	A = hSARM1-TIR (human)	1	0.491258
2'gcADPR	A = hSARM1-TIR (human)	2	0.468096
2'gcADPR	A = hSARM1-TIR (human)	3	0.561563
2'gcADPR	B = dSARM1-TIR (drosophila)	1	0.556065
2'gcADPR	B = dSARM1-TIR (drosophila)	2	0.525105
2'gcADPR	B = dSARM1-TIR (drosophila)	3	0.619275
2'gcADPR	K = no protein (negative control)	1	0
2'gcADPR	K = no protein (negative control)	2	0
2'gcADPR	K = no protein (negative control)	3	0
3'gcADPR	A = hSARM1-TIR (human)	1	0.580827
3'gcADPR	A = hSARM1-TIR (human)	2	0.571347
3'gcADPR	A = hSARM1-TIR (human)	3	0.502638
3'gcADPR	B = dSARM1-TIR (drosophila)	1	1.5496
3'gcADPR	B = dSARM1-TIR (drosophila)	2	1.76717
3'gcADPR	B = dSARM1-TIR (drosophila)	3	2.1306
3'gcADPR	K = no protein (negative control)	1	0
3'gcADPR	K = no protein (negative control)	2	0
3'gcADPR	K = no protein (negative control)	3	0
cADPR	A = hSARM1-TIR (human)	1	26.975
cADPR	A = hSARM1-TIR (human)	2	24.728
cADPR	A = hSARM1-TIR (human)	3	43.044
cADPR	B = dSARM1-TIR (drosophila)	1	578.829
cADPR	B = dSARM1-TIR (drosophila)	2	601.039
cADPR	B = dSARM1-TIR (drosophila)	3	612.138
cADPR	K = no protein (negative control)	1	0.038
cADPR	K = no protein (negative control)	2	0.035
cADPR	K = no protein (negative control)	3	0.034
ADPR	A = hSARM1-TIR (human)	1	151.611
ADPR	A = hSARM1-TIR (human)	2	135.325
ADPR	A = hSARM1-TIR (human)	3	178.014
ADPR	B = dSARM1-TIR (drosophila)	1	182.527
ADPR	B = dSARM1-TIR (drosophila)	2	188.986
ADPR	B = dSARM1-TIR (drosophila)	3	196.22
ADPR	K = no protein (negative control)	1	52.8394
ADPR	K = no protein (negative control)	2	55.1667
ADPR	K = no protein (negative control)	3	59.0367
NAD+	A = hSARM1-TIR (human)	1	838.047
NAD+	A = hSARM1-TIR (human)	2	946.342
NAD+	A = hSARM1-TIR (human)	3	938.413
NAD+	B = dSARM1-TIR (drosophila)	1	349.118
NAD+	B = dSARM1-TIR (drosophila)	2	377.137
NAD+	B = dSARM1-TIR (drosophila)	3	405.643
NAD+	K = no protein (negative control)	1	1209.76
NAD+	K = no protein (negative control)	2	1339.48
NAD+	K = no protein (negative control)	3	1314.43
